# Supplementary material for: Eleven nominal species of Burmoniscus are junior synonyms of B. kathmandius (Schmalfuss, 1983) (Crustacea, Isopoda, Oniscidea)
Source: Zookeys. 2016 Jul 25;(607):1–24. doi: 10.3897/zookeys.607.8253 (PMC4978023; doi:10.3897/zookeys.607.8253)
Supplement: Supplementary material 1 — Type localities, collection data of new specimens, and accession numbers [file zookeys-607-001-s001.xlsx]

## Sheet: Suppl_material_1
Supplementary material 1. Type localities, collection data of new specimens, and accession numbers.
Nominal species	Type localitya	Collection data of new specimens					Accession numbers
		ID	Locality	Latitude (N)	Longitude (E)	Date	COI	12S	16S
B. aokii	East side of Mt. Mikazukiyama, Chichijima Island, Ogasawara Islands, Tokyo	Ogasa	Mt. Asahi, Chichijima Island, Tokyo	27.0932	142.207	9 April 2008	AB626191	AB626303	AB626415
B. boninensis	South of Miyanohama, Chichijima Island, Ogasawara Islands, Tokyo
B. daitoensis	Minami-daitojima Island, Okinawa	Daito	Ikenosawa, Minamidaitojima Island, Okinawa	25.832	131.219	13 January 2007	AB626217	AB626329	AB626441
B. hachijoensis	Yaene, Hachijojima Island, Tokyo	Hachi	Kashitate, Hachijojima Island, Tokyo	33.0756	139.786	18 March 2010	AB626214	AB626326	AB626438
B. japonicus	Fujishirozaka, Fujishiro, Kainan City, Wakayama	Waka-1	Fujishirozaka, Fujishiro, Kainan City, Wakayama	34.1424	135.206	29 August 2012	LC075189	LC075197	LC075205
B. kagoshimaensis	Izashiki, Sata Town, Kagoshima	Kago	Sataizashiki, Minamiosumi Town, Kagoshima	31.1027	130.723	6 January 2008	AB626204	AB626316	AB626428
B. murotoensis	Sakiyama, Muroto City, Kochi	Kochi	Motootsu, Muroto City, Kochi	33.3065	134.121	16 September 2013	LC075192	LC075200	LC075208
B. okinawaensis	Sueyoshi, Naha City, Okinawa	Oki	Sueyoshi, Naha City, Okinawa	26.2275	127.716	14 February 2010 18 December 2012	LC075195	LC075203	LC075211
B. shibatai	Kushiken, China Town, Okinoerabujima Island, Kagoshima	Okinoe	Kushiken, Okinoerabujima Island, Kagoshima	27.3744	128.596	5 September 2013	LC075193	LC075201	LC075209
B. tanabensis	Kashima Island, Tanabe City, Wakayama	Waka-3	Kashima Island, Wakayama Prefecture	33.7031	135.376	30 August 2012	LC075191	LC075199	LC075207
B. watanabei	Experimental forest of Kyoto University, Shirahama Town, Wakayama	Waka-2	Shirahama Town, Wakayama	33.6766	135.364	30 August 2012	LC075190	LC075198	LC075206
Burmoniscus sp.	-	-	-	-	-	-	AB626236	AB626348	AB626460
B. meeusei	-	-	-	-	-	-	AB889795	AB889798	AB889801
B. dasystylus	-	-	-	-	-	-	AB626154	AB626266	AB626378
B. ocellatus	-	-	-	-	-	-	AB626174	AB626286	AB626398
Ligidium ryukyuensis	-	-	-	-	-	-	AB626262	AB626374	AB626486
a: Names of sites follow the original text, but some of them have since been changed.
