# Supplementary material for: Eleven nominal species of Burmoniscus are junior synonyms of B. kathmandius (Schmalfuss, 1983) (Crustacea, Isopoda, Oniscidea)
Source: Zookeys. 2016 Jul 25;(607):1–24. doi: 10.3897/zookeys.607.8253 (PMC4978023; doi:10.3897/zookeys.607.8253)
Supplement: Supplementary material 2 — Details of specimens used for morphological observation [file zookeys-607-001-s002.xlsx]

## Sheet: Suppl_material_1
Supplementary material 2. Details of specimens used for morphological observation.
Nominal species	Ommatidia	Antenna 1	Maxilla 1	Maxilliped	Pereopod 1	Genital papilla	Endopodite 1	Exopodite 1	Endopodite 2	Exopodite 2	Pleotelson	Epimeron 7	Noduli laterales
B. aokii	-	KMNH-IvR-500809	-	Holotype	KMNH-IvR-500810a	Holotype	Holotype	Holotype	Holotype	Holotype	Holotype	Holotype	KMNH-IvR-500809
B. boninensis	-		-	Holotype		Paratype (Cr-5506)	Paratype (Cr-5506)	Paratype (Cr-5506)	Paratype (Cr-5506)	Paratype (Cr-5506)	Paratype (Cr-5506)	Holotype
B. daitoensis	-	KMNH-IvR-500811	-	Holotype	KMNH-IvR-500811	Holotype	Holotype	Holotype	KMNH-IvR-500812	KMNH-IvR-500812	KMNH-IvR-500812	Holotype	KMNH-IvR-500813
B. hachijoensis	-	KMNH-IvR-500814	-	Holotype	KMNH-IvR-500815	KMNH-IvR-500816	Holotype	Holotype	Holotype	Holotype	Holotype	Holotype	KMNH-IvR-500816
B. japonicus	-	KMNH-IvR-500817	-	Holotype	KMNH-IvR -500818	KMNH-IvR -500819	Holotype	KMNH-IvR -500819	Holotype	KMNH-IvR -500819	KMNH-IvR -500819	Holotype	KMNH-IvR -500820
B. kagoshimaensis	-	KMNH-IvR-500821	-	Holotype	KMNH-IvR-500822	Holotype	Holotype	KMNH-IvR-500821	Holotype	Holotype	Holotype	Holotype	KMNH-IvR-500823
B. murotoensis	-	KMNH-IvR-500824	-	Holotype	KMNH-IvR-500825	Holotype	Holotype	Holotype	KMNH-IvR-500826	KMNH-IvR-500826	Holotype	Holotype	KMNH-IvR-500827
B. okinawaensis	KMNH-IvR-500828, 500829	KMNH-IvR-500830	KMNH-IvR-500830	Holotype	KMNH-IvR-500831	KMNH-IvR-500832	KMNH-IvR-500832	KMNH-IvR-500832	KMNH-IvR-500832	KMNH-IvR-500832	KMNH-IvR-500832	KMNH-IvR-500832	KMNH-IvR-500833
B. shibatai	-	KMNH-IvR-500834	-	Holotype	KMNH-IvR-500834	Holotype	Holotype	KMNH-IvR-500835	KMNH-IvR-500835	KMNH-IvR-500835	Holotype	Holotype	KMNH-IvR-500836
B. tanabensis	-	KMNH-IvR-500837	KMNH-IvR-500838, 500839a	Holotype	KMNH-IvR-500837	Holotype	Holotype	Holotype	Holotype	Holotype	KMNH-IvR-500840	Holotype	KMNH-IvR-500841
B. watanabei	-	KMNH-IvR-500842	-	Paratype (Cr-5350)	KMNH-IvR-500842	Paratype (Cr-5350)	Paratype (Cr-5350)	Paratype (Cr-5350)	Holotype	Paratype (Cr-5350)	Holotype	Holotype	KMNH-IvR-500843
a: Female specimens.
