# Supplementary material for: Eleven nominal species of Burmoniscus are junior synonyms of B. kathmandius (Schmalfuss, 1983) (Crustacea, Isopoda, Oniscidea)
Source: Zookeys. 2016 Jul 25;(607):1–24. doi: 10.3897/zookeys.607.8253 (PMC4978023; doi:10.3897/zookeys.607.8253)
Supplement: Supplementary material 3 — Summary of diagnostic features of each nominal species of Burmoniscus in Japan according to the respective original descriptions [file zookeys-607-001-s003.xlsx]

## Sheet: Suppl_material_2
Supplementary material 3. Summary of diagnostic features of each nominal species of Burmoniscus in Japan according to the respective original descriptions.
Nominal species	B. aokii	B. boninensis	B. daitoensis	B. hachijoensis	B. japonicus	B. kagoshishimaensis	B. murotoensis	B. okinawaensis	B. shibatai	B. tanabensis	B. watanabei
Reference	Nunomura (1986)	Nunomura (1986)	Nunomura (1986)	Nunomura (2007)	Nunomura (1986)	Nunomura (2003b)	Nunomura (1986)	Nunomura (1986)	Nunomura (1986)	Nunomura (2003a)	Nunomura (1986)
Ommatidia	25–26	26–28	20–22	12	20	15–16	20–24	20	22–23	14	25
Aesthetascs on antenna 1	6	5	3	5–6	4–5	2	2	2–3	10–11	9	4 (in fig. 79A)
Outer endite of maxilla 1, setae	8 simple and 2 bifid	6 simple and 4 bifid	5 simple and 5 bifid	7 simple and 3 bifid	6 simple and 4 bifid	4 simple and 6 bifid	6 simple and 4 bifid? （in fig. 71E)	4 simple and 6 bifid	10 simple? (in fig. 80F)	10 simple? (but fig. 3G shows at least 1 bifid)	6 simple and 4 bifid
Maxilliped	Endite with a spine; palp with 3 groups of setae	Endite covered with small setae; palp with 3 groups of setae	Endite with a stout spine and several setae; palp with 3 groups of setae	Endite rectangular with teeth on distal margin; palp with 2 groups of setae	Endite round and bare at tip; palp rather short with 3 groups of setae	Endite with 2 spurs, palp slender	Endite rectangular with 2 stout spines; palp slender with 3 groups of setae	Endite rectangular with only several setae; palp rather short with 3 groups of setae	Endite with 2 stout spines	Rectangular with a spur; palp short	Endite with 2 setae; palp with 3 groups of setae
Carpus of pereopod 1, setae	4–6	4–5	No information	3 long trifid setae	5–6	1 long bifurcate seta	4–7	several setae	No information	4 long setae	Carpus with longer setae
Genital papilla	Fusiform	Narrow-lanceolate with rounded tip	Lanceolate-oblong with acuminate tip	Rectangular	Fusiform	Fusiform	Club-shaped	Fusiform	Rectangular with truncate tip	Narrow	Fusiform
Pleopod 1 endopodite	Straight	Almost staight	Stout with thin lappet-like structure	Stout with rounded tip and lappet-shaped structures on both margins	Almost straight	Pointed, with 2 flap-like structures on both sides	Short	Stout with relatively large subapical inner lobe and outer lobe	Almost straight	Straight with 2 lappet-like structures	Tapering towards tip with small lappet-like lobe (but fig. 79G shows two lobes)
Pleopod 1 exopodite	Square	Semicircular	Deltoid, but aberrant shape also found	Rounded triangular	Rounded with shallow concavity on inner margin	Semicircular	Round with small concavity on inner margin	Semicircular with shallow concavity on outer margin	Rounded with very shallow concavity on inner margin	Semicircular	Roundly triangular with very shallow concavity on outer margin
Pleopod 2 endopodite	Rather stout with small projection on middle part of outer side	Stylus almost straight; shorter stylus	Stylus relatively short	Long, with terminal part tapering toward tip	Rather short and recurved outward	Straight and tapering toward tip	Long and only slightly recurved outward	Long	Stylus almost straight rather short	Almost straight and tapering towards tip	Long and only slightly recurved outward
Pleopod 2 exopodite	Triangular	Round	Deltoid	Rounded triangular	Deltoid with very shallow concavity	Semicircular	Triangular	Triangular	No detailed information	Triangular	No information (triangular in fig. 79J)
Pleonites	All subequal in length	All subequal in length	All subequal in length	No information	All subequal in length	Abruptly narrower than pereonal somites	All subequal in length	No detailed information	No detailed information	No detailed information	No detailed information
Pleotelson	Triangular	Triangular	No detailed information	Distal margin truncate	Triangular	Triangular	Truncate	No detailed information	No detailed information	Triangular	Triangular
Epimera 7	No detailed information	No detailed information	No detailed information	No detailed information	No detailed information	No detailed information	No detailed information	No detailed information	No detailed information	No detailed information	No detailed information
Uropod	Exopodite 1.8 times as long as endopodite	Exopodite 1.8 times as long as endopodite	Exopodite 1.5 times as long as endopodite	Exopodite 1.7 times as long as endopodite	Endopodite 3.8 times as long as wide, exopodite 1.6 times as long as wide	Exopodite 1.8 times as long as endopodite	Exopodite twice as long as endopodite	Exopodite 1.7 times as long as endopodite	Exopodite 1.7 times as long as endopodite	Exopodite longer than endopodite	Exopodite 1.8 times as long as endopodite
Noduli latelales	Those on pereonite 2 far from lateral margins	Those on pereonite 2 far from lateral margins	Those on pereonite 2 very far from lateral margins	Those on pereonite 2 far from lateral margins; the setae of pereonite 4 invisible	Those on pereonite 2 somewhat far from lateral margins	Those on pereonites 2 and 4 far from lateral margins	Those on pereonite 2 somewhat far from lateral margins	Those on pereonite 2 far from lateral margins	Those on pereonite 2 shown far from lateral margins in fig. 80O.	Those on pereonites 2 and 4 far from lateral margins	Those on pereonite 2 far from lateral margins
